# Supplementary material for: TREE2FASTA: a flexible Perl script for batch extraction of FASTA sequences from exploratory phylogenetic trees
Source: BMC Res Notes. 2018 Mar 5;11:164. doi: 10.1186/s13104-018-3268-y (PMC5838971; doi:10.1186/s13104-018-3268-y)
Supplement: Supplementary file 7 — Additional file 7. Example FASTA file for the nested example shown in Fig. 1. [file 13104_2018_3268_MOESM7_ESM.fas]

>TAXA_A
tccatttttgttcatgcctggcaaactgtctatgtgtctctgtgcataactttggagccgaggtagttggctcgtcggacatttgcgcccaagatacccagtaactcgtagttgcgagacttgaatcgccctgttaaaagtccgcttgcacaccccacgctgttgtcgacattaccccgtaacatactttgcgtaggttgccccctacatcgataggatccatctaagagatcatttcccgcattggctttgagcgtgccgagaaaggctggccacatctgtacctggattcgttaattacacagttaaccattcaggagcacgggccagtttctaacctgagaggctcttgattctatccccgcagcccggcgaagcagcatagaccgcttaattatccccgatgagtggccaatcaagacttagatgtttacccacccccaacaacgcctagtcccccagaaattacagaggctgtacgaagcctcagatcgcctaagcgccacgacggtgcttcaccatatggcgacgtgtcctagctctcgcggtctcaactcattcgaaccgattgccaggaattgccctcacatatgttaagtacttgaggtaactcaacaggatgtatagctatatctctaaactattaggagcatcggtgcattgctgcgtaatcaaaatggcagcataatcggcagtggacctctaaacagggtcctttgaccttgtgctcaggtactaatatccagatacagtggcggcagcctatctctggcgtagaattaggcaagtaattattcttctagcccccttgatctactcgtcccccgcctggtaattcgtcgaccggatacttaaattagtcttaaagcgcagttcttgattcgagagaccgcaaatgcagatgattgtggatgcttaataagggccgtactgctgcttcggtcagcgatgaaatgctcggcaattcttcaagaggtaatcttcgcgtccgcttttgggcggctgcttgtcctgccttacgcgactacttacggatagcgactcccgtgcaaatctgctattgaccggcggtagtttcaccacgcggatggggatttctgtgttaatcgaggctactccgtcgtagtgggtcactccctatttacccgtcagccgaatgaacacagatactcactgactcttactaatcaaaccacgggattagcaaacaccggctcctgagcccacctactacgtagtcggctgctaacactagatcatagcgactcggtggggggctgccaccgggatacacgcgtaagcgtaaccgcaagattgatgcagaccggtcacctgtgcaggaaagcggatagatttaaaccgcggcatgccatgcttcactccagcctcgaaatgaagtatcaccacgagtccttctccaacccttacatttactaaataggcgatgtgattgttgggccggggaagtagtgtttactctcatagaaaagccatgcttagaaaaaatataactatggccttccacaatttaaagaagacagagttcggactgcatgatcagtccacttccgacctttttgacaaaaagtagccaggtgctacggctgcgcacgatacaagtccttggtctgccatgcgttgtagggccggtgacatccatggactatccgcacggtgcagtgtagcatctgcggcagacgtaaaccctgtctcggactcaaactcaatgcaaatccgccctcgttattattagccgacagagttagatcactttggcgatataggaacacaaggaggagcatcgtatcatgggccatagttactggtcgaaggacttagcggtgcgcaatctctcagatgggtaataccccgctatcaatatgaatcttttgatgaaccaggcaatggaggctgcccatgaaacgacttgactactggccacttaacgaaaatggcctgtcttgcgcgcacccaggactaataacagtgtgacgggaaca
>TAXA_B
tccatttttgttcatgcctggcaaactgtctatgtgtctctgtgcataactttggagccgaggtagttggctcgtcggacatttgcgcccaagatacccagtaactcgtagttgcgagacttgaatcgccctgttaaaagtccgcttgcacaccccacgctgttgtcgacattaccccgtaacatactttgcgtaggttgccccctacatcgataggatccatctaagagatcatttcccgcattggctttgagcgtgccgagaaaggctggccacatctgtacctgaattcgttaattacacagttaaccattcaggagcacgggccagtttctaacctgagaggctcttgattctatccccgcagcccggcgaagcagcatagaccgcttaattatccccgatgagtggccaatcaagacttagatgtttacccacccccaacaacgcctagtcccccagaaattacagaggctgtacgaagcctcagatcgcctaagcgccacgacggtgcttcaccatatggcgacgtgtcctagctctcgcggtctcaactcattcgaaccgattgccaggaattgccctcacatatgttaagtacttgaggtaactcaacaggatgtatagctatatctctaaactattaggagcatcggtgcattgctgcgtaatcaaaatggcagcataatcggcagtggacctctaaacagggtcctttgaccttgtgctcaggtactaatatccagatacagtggcggcagcctatctctggcgtagaaataggcaagtaattattcttctagcccccttgatctactcgtcccccgcctggtaattcgtcgaccggatacttaaattagtcttaaagcgcagttcttgattcgagagaccgcaaatgcagatgattgtggatgcttaataagggccgtactgctgcttcggtcagcgatgaaatgctcggcaattcttcaagaggtaatcttcgcgtccgcttttgggcggctgcttgtcctgccttacgcgactacttacggatagcgactcccgtgcaaatctgctattgaccggcggtagtttcaccacgcggatggggatttctgtgttaatcgaggctactccgtcgtagtgggtcactccctatttacccgtcagccgaatgaacacagatactcactgactcttactaatcaaaccacgggattagcaaacaccggctcctgagcccacctactacgtagtcggctgctaacactagatcatagcgactcggtggggggctgccaccgggatacacgcgtaagcgtaaccgcaagattgatgcagaccggtcacctgtgcaggaaagcagatagatttaaaccgcggcatgccatgcttcactccagcctcgaaatgaagtatcaccacgagtccttctccaacccttacatttactaaataggcgatgtgattgttgggccggggaagtagtgtttactctcatagaaaagccatgcttagaaaaaatataactatggccttccacaatttaaagaagacagagttcggactgcatgatcagtccacttccgacctttttgacaaaaagtagccaggtgctacggctgcgcacgatacaagtccttggtctgccatgcgttgtagggccggtgacatccatggactatccgcacggtgcagtgtagcatctgcggcagacgtaaaccctgtctcggactcaaactcaatgcaaatccgccctcgttattattagccgacagagttagatcactttggcgatataggaacacaaggaggagcatcgtatcatgggccatagttactggtcgaaggacttagcggtgcgcaatctctcagatgggtaataccccgctatcaatatgaatcttttgatgaaccaggcaatggaggctgcccatgaaacgacttgactactggccacttaacgaaaatggcctgtcttgcgcgcacccaggactaaaaacagtgtgacgggaaca
>TAXA_C
tccatttttgttcatgcctggcaaactgtctatgtgtctctgtgcataactttggagccgaggtagttggctcgtcggacatttgcgcccaagatacccagtaactcgtagttgcgagacttgaatcgccctgttaaaagtccgcttgcacaccccacgctgttgtcgacattaccccgtaacatactttgcgtaggttgccccctacatcgataggatccatctaagagatcatttcccgcattggctttgagcgtgccgagaaaggctggccacatctgtacctgaattcgttaattacacagttaaccattcaggagcacgggccagtttctaacctgagaggctcttgattctatccccgcagcccggcgaagcagcatagaccgcttaattatccccgatgagtggccaatcaagacttagatgtttacccacccccaacaacgcctagtcccccagaaattacagaggctgtacgaagcctcagatcgcctaagcgccacgacggtgcttcaccatatggcgacgtgtcctagctctcgcggtctcaactcattcgaaccgattgccaggaattgccctcacatatgttaagtacttgaggtaactcaacaggatgtatagctatatctctaaactattaggagcatcggtgcattgctgcgtaatcaaaatggcagcataatcggcagtggacctctaaacagggtcctttgaccttgtgctcaggtactaatatccagatacagtggcggcagcctatctctggcgtagaattaggcaagtaattattcttctagcccccttgatctactcgtcccccgcctggtaattcgtcgaccggatacttaaattagtcttaaagcgcagttcttgattcgagagaccgcaaatgcagatgattgtggatgcttaataagggccgtactgctgcttcggtcagcgatgaaatgctcggcaattcttcaagaggtaatcttcgcgtccgcttttgggcggctgcttgtcctgccttacgcgactacttacggatagcgactcccgtgcaaatctgctattgaccggcggtagtttcaccacgcggatggggatttctgtgttaatcgaggctactccgtcgtagtgggtcactccctatttacccgtcagccgaatgaacacagatactcactgactcttactaatcaaaccacgggattagcaaacaccggctcctgagcccacctactacgtagtcggctgctaacactagatcatagcgactcggtggggggctgccaccgggatacacgcgtaagcgtaaccgcaagattgatgcagaccggtcacctgtgcaggaaagcagatagatttaaaccgcggcatgccatgcttcactccagcctcgaaatgaagtatcaccacgagtccttctccaacccttacatttactaaataggcgatgtgattgttgggccggggaagtagtgtttactctcatagaaaagccatgcttagaaaaaatataactatggccttccacaatttaaagaagacagagttcggactgcatgatcagtccacttccgacctttttgacaaaaagtagccaggtgctacggctgcgcacgatacaagtccttggtctgccatgcgttgtagggccggtgacatccatggactatccgcacggtgcagtgtagcatctgcggcagacgtaaaccctgtctcggactcaaactcaatgcaaatccgccctcgttattattagccgacagagttagatcactttggcgatataggaacacaaggaggagcatcgtatcatgggccatagttactggtcgaaggacttagcggtgcgcaatctctcagatgggtaataccccgctatcaatatgaatcttttgatgaaccaggcaatggaggctgcccatgaaacgacttgactactggccacttaacgaaaatggcctgtcttgcgcgcacccaggactaataacagtgtgacgggaaca
>TAXA_D
tccatttttgttcatgcctggcaaactgtctatgtgtctctgtgcataactttggagccgaggtagttggctcgtcggacatttgcgcccaagatacccagtaactcgtagttgcgagacttgaatcgccctgttaaaagtccgcttgcacaccccacgctgttgtcgacattaccccgtaacatactttgcgtaggttgccccctacatcgataggatccatctaagagatcatttcccgcattggctttgagcgtgccgagaaaggctggccacatctgtacctgaattcgttaattacacagttaaccattcaggagcacgggccagtttctaacctgagaggctcttgattctatccccgcagcccggcgaagcagcatagaccgcttaattatccccgatgagtggccaatcaagacttagatgtttacccacccccaacaacgcctagtcccccagaaattacagaggctgtacgaagcctcagatcgcctaagcgccacgacggtgcttcaccatatggcgacgtgtcctagctctcgcggtctcaactcattcgaaccgattgccaggaattgccctcacatatgttaagtacttgaggtaactcaacaggatgtatagctatatctctaaactattaggagcatcggtgcattgctgcgtaatcaaaatggcagcataatcggcagtggacctctaaacagggtcctttgaccttgtgctcaggtactaatatccagatacagtggcggcagcctatctctggcgtagaattaggcaagtaattattcttctagcccccttgatctactcgtcccccgcctggtaattcgtcgaccggatacttaaattagtcttaaagcgcagttcttgattcgagagaccgcaaatgcagatgattgtggatgcttaataagggccgtactgctgcttcggtcagcgatgaaatgctcggcaattcttcaagaggtaatcttcgcgtccgcttttgggcggctgcttgtcctgccttacgcgactacttacggatagcgactcccgtgcaaatctgctattgaccggcggtagtttcaccacgcggatggggatttctgtgttaatcgaggctactccgtcgtagtgggtcactccctatttacccgtcagccgaatgaacacagatactcactgactcttactaatcaaaccacgggattagcaaacaccggctcctgagcccacctactacgtagtcggctgctaacactagatcatagcgactcggtggggggctgccaccgggatacacgcgtaagcgtaaccgcaagattgatgcagaccggtcacctgtgcaggaaagcagatagatttaaaccgcggcatgccatgcttcactccagcctcgaaatgaagtatcaccacgagtccttctccaacccttacatttactacataggcgatgtgattgttgggccggggaagtagtgtttactctcatagaaaagccatgcttagaaaaaatataactatggccttccacaatttaaagaagacagagttcggactgcatgatcagtccacttccgacctttttgacaaaaagtagccaggtgctacggctgcgcacgatacaagtccttggtctgccatgcgttgtagggccggtgacatccatggactatccgcacggtgcagtgtagcatctgcggcagacgtaaaccctgtctcggactcaaactcaatgcaaatccgccctcgttattattagccgacagagttagatcactttggcgatataggaacacaaggaggagcatcgtatcatgggccatagttactggtcgaaggacttagcggtgcgcaatctctcagatgggtaataccccgctatcaatatgaatcttttgatgaaccaggcaatggaggctgcccatgaaacgacttgactactggccacttaacgaaaatggcctgtcttgcgcgcacccaggactaataacagtgtgacgggaaca
>TAXA_E
tccatttttgttcatgcctggcaaactgtctatgtgtctctgtgcataactttggagccgaggtagttggctcgtcggacatttgcgcccaagatacccagtaactcgtagttgcgagacttgaatcgccctgttaaaagtccgcttgcacatcccacgctgttgtcgacattaccccgtaacatactttgcgtaggttgccccctacatcgataggatccatctaagagatcatttcccgcattggctttgagcgtgccgagaaaggctggccacatctgtacctgaattcgttaattacacagttaaccattcaggagcacgggccagtttctaacctgagaggctcttgattctatccccgcagcccggcgaagcagcatagaccgcttaattatccccgatgagtggccaatcaagacttagatgtttacccacccccaacaacgcctagtcccccagaaattacagaggccgtacgaagcctcagatcgcctaagcgccacgacggtgcttcaccatatggcgacgtgtcctagctctcgcggtctcaactcattcgaaccgattgccaggaattgccttcgcatatgttaagtacttgaggtaactcaacaggatgtatagctatatctctaaactattaggagcatcggtgcattgctgcgtaatcaaaatggcagcataatcggcagtggacctctaaacagggtcctttgaccttgtgctcaggtactaatatccagatacagtggcggcagcctatctctggcgtagaattaggcaagtaattattcttctagcccccttgatctactcgtcccccgcctggtaattcgtcgaccggatacttaaattagtcttaaagcgcagtacttgattcgagagaccgcaaatgcagatgattgtggatgcttaataagggccgtactgctgcttcggtcagcgatgaaatgctcggcaattcttcaagaggtaatcttcgcgtccgcttttgggcggctgcttgtcctgccttacgcgactacttacggatagcgactcccgtgcaaatctgctattgaccggcagtagtttcaccacgcggatggggatttctgtgttaatcgaggctactccgtcgtagtgggtcactccctatttacccgtcagccgaatgaacacagatactcactgactcttactaatcaaaccacgggattagcaaacaccggctcctgagcccacctactacgtagtcggctgctaacagtagatcatagcgactcggtggggggctgccaccgggatacacgcgtaagcgtaaccgcaagattgatgccgaccggtcacctgtgcaggaaagcagatagatttaaaccgcggcatgccatgcttcactccagcctcgaaatgaagtatcaccacgagtccttctccaacccttacatttactacataggcgatgtgattgttgggccggggaagtagtgttttctctcatagaaaagccatgcttagaaaaaatataactatggccttccacaatttaaagaagacagagttcggactgcatgatcagtccacttccgacctttttgacaaaaagtagccaggtgctacggctgcgcacgatacaagtccttggtctgccatgcgttgtagggccggtgacatccatggactatccgcacggtgcagtgtagcatctgcggcagacgtaaaccctgtctcggactcaaacacaatgcaaatccgccctcgttattattagccgacagagttagatcactttggcgatataggaacacaaggaggagcatcgtatcatgggccatagttactggtcgaaggacttagcggtgcgcaatctctcagatgggtaataccccgctatcaatatgaatcttttgatgaaccaggcaatggaggctgcccatgaaacgacttgactactggccacttaacgaaaatggcctgtcttgcgcgcacccaggactaataacagtgtgacgggaaca
>TAXA_F
tccatttttgttcatgcctggcaaactgtctatgtgtctctgtgcataactttggagccgaggtagttggctcgtcggacatttgcgcccaagatacccagtaacacgtacttgcgagacttgaatcgccctgttaaaagtccgcttgcacatcccacgctgttgtcgacattaccccgcaacatactttgcgtaggttgccccctacatcgataggatccatctaagagatcatttcccgcattggctttgagcgtgccgcgaaaggctggccacatctgtacctgaattcgttaattacacagttaaccattcaggagcacgggccagtttctaacctgagaggctcttgattctatccccgcagcccggcgaagcagcatagaccgcttaattatccccgatgagtggccaatcaagacttagatgtttacccacccccaacaacgcctagtcccctagacattacagaggccttacgaagcctcagatcgcctaagcgccacgacggtgcttcaccatatggcgacgtgtcctagctctcgcggtctcaactcattcgaaccgattgccaggaattgccctcgcagatgttaagtacttgaggtaactcaacaggatgtatagctatatctctaaactattaggagcatcggtgcattgctgcgtaatcaaaatggcagcataatcggcagtggacctgtaaacagggtcctttgaccttgtgctcaggtactaatatccagatacagtggcggcagcctatctctggcgtagaattaggcaagtaattattcttctagcccccttgatctactcgtcccccgcctggtaattcgtcgaccggatacctaaattagtcttaaagcgcagttcttgattcgagagaccgcaaatgcagatgattgtggatgcttaataagggccgtactgctgcttcggtcagcgatgaaatgctcggcaattcttcaagaggtaatcttcgcgtccgcttttgggcggctgcttgtcctgccttacgcgactacttacggatagcgactcccgtgcaaatctgctattgaccggcggtagtttcaccacgcggatggggatttctgtgttaatcgaggctactccgccgtagtgggtcactccctatttacccgtcagccgaatgaacacagatactcactgactcttactaatcaaaccacgggattagcaaacaccggctcctgagcccacctactacgtagtcggctgctaacactagatcatagcgactcggtggggggctgccaccgggatacacgcgtaagcgtaaccgcaagattgatgcagaccggtcacctgtgcaggaaagcagatagatttaaaccgcggcatgccatgcttcactccagcctcgaaatgaagtatcaccacgagtccttctccaacccttacattttctacataggcgatgtgattgttgggccggggaagtagtgttttctctcatagaaaagccatgcttagaaaaaatataactatggccttccacaatttaaagaagacagagttcggactgcatgatcagtccacttccgacctttttgacaaaaagtagccaggtgctacggctgcgcacgatacaagtccttggtctgccatgcgttgtagggccggtgacatccatggactatccgcacgctgcagtgtagcatctgcggcagacgtaaaccctgtctcggactcaaactgaatgcaaatccgccctcgttattattagccgacagagttagatcactttggcgatataggaacacaaggaggcgcatcgtatcatgggccatacttactggtcgaaggacttagcggtgggcaatctcttagatgggtaataccccgctatcaatatgaatcttttgatgaaccaggcaatggaggctgcccatgaaacgacttgactactggccacttaacgaaaatggcctgtcttgcgcgcacccaggactaataacagtgtgacgggaaca
>TAXA_G
tccatttttgttcatgcctggcaaactgtctatgtgtctctgtgcataactttggagccgaggtagttggctcgtcggacatttgcgcccaagatacccagtaacacgtacttgcgagacttgaatcgccctgttaaaagtccgcttgcacatcccacgctgttgtcgacattaccccgcaacatactttgcgtaggttgccccctacatcgataggatccatctaagagatcatttcccgcattggctttgagcgtgccgcgaaaggctggccacatctgtacctgaattcgttaattacacagttaaccattcaggagcacgggccagtttctaacctgagaggctcttgattctatccccgcagcccggcgaagcagcatagaccgcttaattatccccgatgagtggccaatcaagacttagatgtttacccacccccaacaacgcctagtcccctagacattacagaggccttacgaagcctcagatcgcctaagcgccacgacggtgcttcaccatatggcgacgtgtcctagctctcgcggtctcaactcattcgaaccgattgccaggaattgccctcgcatatgttaagtacttgaggtaactcaacaggatgtatagctatatctctaaactattaggagcatcggtgcattgctgcgtaatcaaaatggcagcataatcggcagtggacctgtaaacagggtcctttgaccttgtgctcaggtactaatatccagatacagtggcggcagcctatctctggcgtagaattaggcaagtaattattcttctagcccccttgatctactcgtcccccgcctggtaattcgtcgaccggatacctaaattagtcttaaagcgcagttcttgattcgagagaccgcaaatgcagatgattgtggatgcttaataagggccgtactgctgcttcggtcagcgatgaaatgctcggcaattcttcaagaggtaatcttcgcgtccgcttttgggcggctgcttgtcctgccttacgcgactacttacggctagcgactcccgtgcaaatctgctattgaccggcggtagtttcaccacgcggatggggatttctgtgttaatcgaggctactccgccgtagtgggtcactccctatttacccgtcagccgaatgaacacagatactcactgactcttactaatcaaaccacgggattagcaaacaccggctcctgagcccacctactacgtagtcggctgctaacactagatcatagcgactcggcggggggctgccaccgggatacacgcgtaagcgtaaccgcaagattgatgcagaccggtcacctgtgcaggaaagcagatagatttaaaccgcggcatgccatgcttcactccagcctcgaaatgaagtatcaccacgagtccttctccaacccttacattttctacataggcgatgtgattgttgggccggggaagtagtgttttctctcatacaaaagccatgcttagaaaaaatataactatggccttccacaatttaaagaagacagagttcggactgcatgatcagtccacttccgacctttttgacaaaaagtagccaggtgctacggctgcgcacgatacaagtccttggtctgccatgcgttgtagggccggtgacatccatggactatccgcacgctgcagtgtagcatctgcggcagacgtaaaccctgtctcggactcaaactcaatgcaaatccgccctcgttattattagccgacagagttagatcactttggcgatataggaacacaaggaggcgcatcgtatcatgggccatacttactggtcgaaggacttagcggtgggcaatctcttagatgggtaataccccgctatcaatatgaatcttttgatgaaccaggcaatggaggctgcccatgaaacgacttgactactggccacttaacgaaaatggcctgtcttgcgcgcacccaggactaataacagtgtgacgggaaca
>TAXA_H
tccatttttgttcatgcctggcaaactgtctatgtgtctctgtgcataactttggagccgaggtagttggctcgtcggacatttgcgcccaagatacccagtaactcgtagttgcgagacttgaatcgccctgttaaaagtccgcttgcacatcccacgctgttgtcgacattaccccgtaacatactttgcgtaggttgccccctacatcgataggatccatctaagagatcatttcccgcattggctttgagcgtgccgagaaaggctggccacatctgtacctgaattcgttaattacacagttaaccattcaggagcacgggccagtttctaacctgagaggctcttgattctatccccgcagcccggcgaagcagcattgaccccttaattatccccgatgagtgtccaatcaagacttagatgtttacccacccccaacaacgcctagtcccctagaaattacagaggccgtacgaagcctcagatcgcctaagcgccacgacggtggttcaccatatggcgacgtgtcctagctctcgcggtcttaactcattcgaaccgattgccaggaattgccctcgcatatgttaagtacttgaggtaactcaacaggatgtatagctatatctctaaactattaggagcatcggtgcattgctgcgtaatcaaaatggcagcataatcggcagtggacctgtaaacagggtcctttgacgttgtgctcaggtactaatatccagatacagtggcggcagcctatctctggcgtagaattaggcaagtaattattcttctagcccccttgatctactcgtcccccgcctggtaattcgtcgaccggatacttaaattagtcttaaagcgcagttcttgattcgagagaccgcaaatgcagatgattgtggatgcttaataagggccgtactgctgcttcggtcatcgatgaaatgctcggcaattcttaaagaggtaatcttcgcgtccgcttttgggcggctgcttgtcctgccttacgcgactacttacggatagcgactcccgtgcaaatctgctattgaccggcggtagtttcaccacgcggatggggatttctgtgttaatcgaggctactccgtcgtagtgggtcactccctatttacccgtcagccgaatgaacacagatactcactgactcttactaatcaaaccacgggattagcaaacaccggctcctgagcccacctactacgtagtcggctgctaacactagatcatagcgactcggtggggggctgccaccgggatacacgcgtaagcgtaaccgcaagattgatgcagaccggtcacctgtgcaggaaagcagatagatttaaaccgcggcatgccatgcttcactccagcctcgaaatgaagtatcaccacgagtccttctccaacccttacatttactacataggcgatgtgattgttgggccggggaagtagtgttttctctcatagaaaagccatgcttagaaaaaatataactatggccttccacaatttaaagaagacagagttcggactgcatgatcagtccacttccgacctttttgacaaaaaatagccaggtgctacggctgcgcacgatacaagtccttggtctgccatgcgttgtagggccggtgacatccatggactatccgcacggtgcagtgtagcatctgcggcagacgtaaaccctgtctcggactcaaactcaatgcaaatccgccctcgttattattagccgacagagttagatcactttggcgatataggaacacaaggaggcgcatcgtatcatggggcatacttactggtcgaaggacttagcggtgcgcaatctctcggatgggtaatacaccgctatcaatatgaatcttttgatgaaccaggcaatggaggctgcccatgaaacgacttgactactagccacttaacgaaaatggcctgtcttgcgcgcacccaggactaataacagtgtgacgggaacg
>TAXA_I
tccatttttgttcatgcctggcaaactgtctatgtctctctgtgcataactttggagccgaggtagttggctcgtcggacctttgcgcccaagatacccagtaactcgtagttgcgagacttgaatcgccctgttaaaagtccgcttgcacatcccatgctgttgtcgacattaccccgtaacatactttgcgtaggttgccccctacatcgataggatccatctaagagatcatttcccgcattggctttgagcgtgccgagaaaggctggccacatctgtacctgaattcgttaattacacagttaaccattcaggagcacgggccagtttctaacctgagaggctcttgattctatccccgcagcccggcgaagcagcatagaccgcttaattatccccgatgagtggccaatcaagacttagatgtttacccacccccgacaacgcctagtcccctagaaattacagaggccgtacgaagcctcagatcgcctaagcgccacgacggtggttcaccatatggcgacgtgtcctagctctcgcggtctcaactcattcgaaccgattgccaggaattgccctcgcatatgttaagtacttgaggtaactcaacaggatgtatagctatatctctaaactattaggagcatcggtgcattgctgcgtaatcaaaatggcagcataatcggcagtggacctgcaaacagggtcctttgacgttgcgctcaggtactaatatccagatacagtggcggcagcctatctctggcgtagaattaggcaagtaattattcttctagcccccttgatctactcgtcccccgcctggtaattcgtcgaccggatacttaaattagtcttaaagcgcagttcttgattcgagagaccgcaaatgcagatgattgtggatgcttaataagggccgtactgctgcttcggtcatcgatgaaatgctcggcaattcttcaagaggtaatcttcgcgtccgcttttgggcggctgcttgtcctgccttacgcgactactaacggatagcgactcccgtgcaaatctgctattgaccggcggtagtttcaccacgcggatggggatttctgtgttaatcgaggctactccgtcgtagtgggtcactccctatttacccgtcagccgaatgaacacagctactcactgactcttactaatcaaaccacgggattagcaaacaccggctcctgagcccacctactacgtagtcggctgctaacactagatcatagcgactcggtggggggctgccaccgggatacacgcgtaagcgtaaccgcaagattgatggagaccggtcacctgtgcaggaaagcagatagatttaaaccgcggcatgccatgcttcactccagcctcgaaatgaagtatcaccacgagtccttctccaacccttacatttactacataggcgatgtgattgttgggccggggaagtagtgttttctctcatagaaaagccatgcttagaaaaaatataactatggccttccacaatttaaagaagacagagttggtattgcttgatcagtccacttccgacctttttgacaaaaagtagccaggtgctacggctgcgcacgatacaggtccttggtctgccatgcgttgtagggccggtgacatccatggactatccgcacggtgcagtgtagcatctgcggcagacgtaaaccctgtctcggactcaaactcaatgcaaatccgccctcgttattattagccgacagagttagatcactttggcgatataggaacacaaggaggcgcatcgtatcatgggccatacttactggtcgaaggacttagcggtgcgcaatctttcagatgggtaatacaccgctatcaatatgaatcttttgatgaaccaggcaatggaggctgcccatgaaacgacttgactactggccacttaacgaaaatggcctgtcttgcgcgcacctaggactaataacagtgtgacgggaaca
>TAXA_J
tccatttttgttcatgcctggcaaactgtctatatgtctctgtgcataactttggagccgaggtagttggctcgtcggacatttgcgcccaagatacccagtaactcgtagttgcgagacttgaatcgccctgttaaaagtccgcttgcacatcccacgctgttgtcgacattaccccgtaacatactttgcgtaggttgccccctacatcgataggatccatctaagagatcatttcccgcattggcttagagcgtgccgagaaaggctggccacatgtgtacctgaattcgttaattacacagttaaccattcaggagcacgggccagtttctaacctgagaggctcttgattctatccccgcagcccggcgaagcagcatagaccgcttaatcatccccgatgagtggccaatcaagacttagatgtttacccacccccaacaacgcctagtcccctagaaattacagaggccgaacgaagcctcagatcgcctaagcgccacgacggtgcttcaccatatagcgatgtgtcctagctctcgcggtctcaactcattcgaaccgattgccaggaattgccctcgcatatgttaagtacttgaggtaactcaacaggatgtatagctatatctctacactattaggagcatcggtgcattgctgcgtaatcaaaatcgcagcataatcggccgtggacctgtaaacagggtcctttgacgttgtggtcaggtactaatatccagatacagtggcggcagcctatctctggcgtagaattagacaagtaattattcttctagcccccttgatcaactcgtcccccgcctggtaattcgtcgaccggatacttaaattagtcttaaagcgcagttcttgattcgagagaccgcaaatgcagatgattgtggatgcttaataagggccgtactgctgcttcggtcatcgatgaaatgctcggcaattcttcaagaggtaatcttcgcgtccgcttttgggcggctgcttgtcctgccttacgcgactacttacggatagcgactcccgtgcaaatctgctattgaccggcggtagtttcaccacgcggatggggatttctgtgttaatcgaggctactgcgtcgtagtgggtcactccctatttacccgtcagccgaatgaacacagatactcactgactcttactaatcaaaccacgggattagcaaacaccggctcctgagcccacctactacgtagtcggctgctaacactagatcatagcgactcggtggggggctgccaccgggctacacgcgtaagcgtaaccgcacgattgatgcagaccggtctcctgtgcaggaaagcagatagatttaaaccgcggcatgccctgcttcactccagcctcgaaatgaagtatcaccacgagtccttctccaacccttacatttactacataggcgatgtgattgttgggccggggaagtagtgttttctctcatagaaaagccatgcttagaaaaaatataactatggccttccacaattaaaagaagacagagttcggactgcatgatcagtccacttccgacctttttgacaaaaagtagcccggtgctacggctgcgcacgatacaagtccttggtctgccatgcgttgtagggccggtgacatccatcgactatccgcacggtgcagtgtagcatctgcggcagacgtaaaccctgtctcggactcaaactcaatgcaaatccgccctcgttattattagccgacagagttagatcactttggcgatataggaacacaaggaggcgcatcgtatcatgggccatacttactggtcgaaggacttagcggtgcgcaatctctcagatgggtaatacaccgctatcaatatgaatcttttgatgaacctggcaatggaggctgcccatgaaacgacttgactactggccacttaacgaaaatggcctgtcttgcgcgcacccaggactaataacagtgtgacgggaaca
>TAXA_K
tccatttttgttcatgcctggcaaactgtctatatgtctctgtgcataactttggagccgaggtagttggctcgtcggacatttgcgcccaagatacccagtaactcgtagttgcgagacttgaatcgccctgttaaaagtccgcttgcacatcccacgctgttgtcgacattaccccgtaacatactttgcgtaggttgccccctacatcgataggatccatctaagagatcatttcccgcattggcttagagcgtgccgagaaaggctggccacatgtgtacctgaattcgttaattacacagttaaccattcaggagcacgggccagtttctaacctgagaggctcttgattctatccccgcagcccggcgaagcagcatagaccgcttaattatccccgatgagtggccaatcaagacttagatgtttacccacccccaacaacgcctagtcccctagaaattacagaggccgaacgaagcctcagatcgcctaagcgccacgacggtgcttcaccatatagcgatgtgtcctagctctcgcggtctcaactcattcgaaccgattgccaggaattgccctcgcatatgttaagtacttgaggtaactcaacaggatgtatagctatatctctacactattaggagcatcggtgcattgctgcgtaatcaaaatcgcagcataatcggcagtggacctgtaaacagggtcctttgacgttgtggtcaggtactaatatccagatacagtggcggcagcctatctctggcgtagaattagacaagtaattattcttctagcccccttgatcaactcgtcccccgcctggtaattcgtcgaccggatacttaaattagtcttaaagcgcagttcttgattcgagagaccgcaaatgcagatgattgtggatgcttaataagggccgtactgctgcttcggtcatcgatgaaatgctcggcaattcttcaagaggtaatcttcgcgtccgcttttgggcggctgcttgtcctgccttacgcgactacttacggatagcgactcccgtgcaaatctgctattgaccggcggtagtttcaccacgcggatggggatttctgtgttaatcgaggctactgcgtcgtagtgggtcactccctatttacccgtcagccgaatgaacacagatactcactgactcttactaatcaaaccacgggattagcaaacaccggctcctgagcccacctactacgtagtcggctgctaacactagatcatagcgactcggtggggggcttccaccgggctacacgcgtaagcgtaaccgcacgattgatgcagaccggtcacctgtgcaggaaagcagatagatttaaaccgcggcatgccctgcttcactccagcctcgaaatgaagtatcaccacgagtccttctccaacccttacatttactacataggcgatgtgattgttgggccggggaagtagtgttttctctcatagaaaagccatgcttagaaaaaatataactatggccttccacaattaaaagaagacagagttcggactgcatgatcagtccacttccgacctttttgacaaaaagtagcccggtgctacggctgcgcacgatacaagtccttggtctgccatgcgttgtagggccggtgacatccatggactatccgcacggtgcagtgtagcatctgcggcagacgtaaaccctgtctcggactcaaactcaatgcaaatccgccctcgttattattagccgacagagttagatcactttggcgatataggaacacaaggaggcgcatcgtatcatgggccatacttactggtcgaaggacttagcggtgcgcaatctctcagatgggtaatacaccgctatcaatatgaatcttttgatgaacctggcaatggaggctgcccatgaaacgacttgactactggccacttaacgaaaatggcctgtcttgcgcgcacccaggactaataacagtgtgacgggaaca
>TAXA_L
tccatttttgttcatgcctggcaaactgtctatatgtctctgtgcataactttggagccgaggtagttggctcgtcggacatttgcgcccaagatacccagtaactcgtagatgcgagacttgaatcgccctgttaaaagtccgcttgcacatcgcacgctgttgtcgacattaccccgtaacatactttgcgtaggttgccccctacatcgataggatccatctaagagatcatttcccgcattggcttagagcgtgccgagaaaggctggccacatgtgtacctgaattcgttaattacacagttaaccattcaggagcacgggccagtttctaacctgagaggctcttgattctatccccgcagcccggcgaagcagcatagaccgcttaattatccccgatgagtggccaatcaagacttagatgtttacccacccccaacaacgcctagtgccctagaaattacagaggccgtacgaagcctcagatcgactaagcgccacgacggtgcttcaccatatggcgacgtgtcctagctctcgcggtctcaactcattcgaaccgattgccaggaattgccctcgcatatgttaagtacttgaggtaactcaacaggatgtatagctatatctctaaactattaggagcatcggtgcattgctgcgtaatcaaaatggcagcataatcggcagtggacctgtaaacagggtcctttgacgttgtgctcaggtactaatatccagatacagtggcggcagactatctctggcgtagaattagacaagtaattattcttctagcccccttgatctactcgtcccccgcctggtaattcgtcgaccggatacttaaattagtcttaaagcgcagttcttgattcgagagaccgcaaatgcagatgattgtggatgcttaataagggccgaactgctgcttcggtcatcgatgaaatgctcggcaattcttcaagaggtaatcttcgcgtccgcttttgggcggctgcttgtcctgccttacgcgactacttacggatagcgactcccgtgcaaatctgctattgaccggcggtagtttcaccacgcggatggggatttctgtgttaatggaggctactccgtcgtagtgggtcactccctatttacccgtcagccgaatgaacacagatactcactgactcttactaatcaaaccacgggattagcaaacaccggctcctgagcccacctactacgtagtcggctgctaacactagatcatagcgactcggtggggggctgccaccgggataaacgcgtaggcgtaaccgcaagattgatgcagaccggtcacctgtgcaggaaagcagatagatttaaaccgcggcatgccatgcttcactccagcctcgaaatgaagtatcaccacgagtccttctccaacccttacatttactacataggcgatgtgattgttgggccggggaagtagtgttttctctcatagaaaagccatgcttagaaaaaacataactatggccttccacaattaaaagaagacagagttcggactgcatgatcagtccacttccgacctttttgacaaaaagtagccaggtgctacggctgcgcacgatacaagtccttggtctgccatgcgttgtagggccggtgacatccatggactatccgcacggtgcagtgtagcatctgcggcagacgtaaaccctgtctcggactcaaactcaatgcaaatccgccctcgttattattagccgacagagttagatcacgttggcgatataggaacacaaggaggcgcatcgtatcatgggtcatacttactggtcgaaggacttagcggtgcgcaatctctcagatgggtaatacaccgctatcaatatgattcttttgatgaacctggcaatggaggctgcccatgaaacgacttgacaactggccacttaacgaaaatggcctgtcttgcgcgcacccaggactaataacagtgtgacgggaaca
>TAXA_M
tccatttttgttcatgcctggcaaactgtctatatgtctctgtgcataactttggagccgaggtagttggctcgtcggacatttgcgcccaagatacccagtaactcgtagttgcgagacttgaatcgccctgttaaaagtccgcttgcacatcgcacgctgttgtcgacattaccccgtaacatactttgcgtaggttgccccctacatcgataggatccatctaagagatcattacccgcattggctttgagcgtgccgagaaaggctggccacatgtgtacctgaattcgttaattacacagttaaccattcaggagcacgggccagtttctaacctgagaggctcttgattctatccccgcagcccggcgaagcagcatagaccgcttaattatccccgatgagtggccaatcaagacttagatgtttacccacccccaacaacgcctagtcccctagaaattacagaggccgtacgaagcctcagatcgcctaagcgccacgacggtgcttcaccatatggcgacgtgtcctagctctcgcggtctcaactcattcgaaccgattgccaggaattgccctcgcatatgttaagtacttgaggtaactcaacaggatgtatagctatatctctaaactattaggagcatcggtgcattgctgcgtaatcaaaatggcagcataatcggcagtggacctgtaaacagggtcctttgacgttgtgctcaggtactaatatccagatacagtggcggcagcctatctctggcgtagaattagacaagtaattattcttctagcccccttgatctactcgtcccccgcctggtaattcgtcgaccggatacttaaattagtcttaaagcgcagttcttgattcgagagaccgcaaatgcagatgattgtggatccttaataagggccgtactgctgcttcggtcatcgatgaaatgctcggcaattcttcaagaggtaatcttcgcgtccgcttttgggcggctgcttgtccagccttacgcgactacttacggatagcgactcccgtgcaaatctgctattgaccggcggtagtttcaccacgcggatggggattcctgtgttaatcgaggctactccgtcgtagtgggtcactccctatttacccgtcagccgaatgaacacagatactcactgactcttactaatcaaaccacgggattagcaaacaccggctcctgagcccacctactacgtagttgtctgctaacactagatcatagcgactcggtggggggctgccaccgggatacacgcgtaagcctaaccgcaagattgatgcagaccggtcacctgtgcaggaaagcagatagatttaaaccgcggcatgccatgcttcactccagccttgaaatgaagtatcaccacgagtccttctccaacccttacatttactacataggcgatgtgattgttgggccggggaagtagtgttttctctcatagaaaagccatgcttagaaaaaatataactatggccttccacaattaaaagaagacagagttcggactgcatgatcagttcacttccgacctttttgacaaaaagtagccaggtgctacggctgcgcacgatacaagtccttggtctgccatgcgttgtagggccggtgacatccatggactatccgcacggtgcagtgtagcatctgcggcagacgtaaaccctgtctcggactcaaactcaatgcaaatccgccctcgttattattagccgacagagttagatcactttggcgatataggaacacaaggaggcgcatcgtatcacgggccatgcttactggtcgaaggacttagcggtgcgcaatctctcagatgggtaatacaccgctatcaatatgaatcttttgatgaacctggcaatggaggctgcccatgaaacgacttgactactggccacttaacgaaaatggcctgtcttgcgcgcacccaggactaataacagtgtgacgggaaca
>TAXA_N
tccatttttgttcatgcctggcaaactgtctatgtgtctctgtgcataactttggagccgaggtagttggctcgtcggacatttgcgcccaagatacccagttactcgtagttgcgagacttgaatcgccctgttaaaagtccgcttgcacatcccacgctgttgtcgacattaccccgtaacatactttgcgtaggttgccccctccatcgataggatccatctaagagatcatttcccgcattggctttgagcgtgccgagaaaggctggccacatgtgtacctgagttcgttaattacacagttaaccattcaggagcacgggccagtttctaacctgagaggctcttgattctatccccgcagcccggcgaagcagcatagaccgcttaattatccccgatgagtggccaatcaagacttagatgtttacccacccccaacaacgcctagtcccctagaaattacagaggccgtacgaagcttcagatcgcctaagcgccacgacggtgcttcaccatatggcgacgtgtcctagctctcgcggtctcaactcattcgaaccgattggcaggacttgccctcgcatatgttaagtacctgaggtaactcaacaggatgtatagctatatctctaaactattaggagcatcagtgcattgctgcgtattcaaaatggcagcataatcggcagtggacctgtaaacagggtcctttgaccttgtgctcaggtactaatatccagatacagtggcggcagcctatctctggcgtagaattagacaagtaattattcttctagcccccttgatttactcgtcccccgcttggtaattcgtcgaccggatacttaaattcgtcttaaagcgcagttcttgattcgagagaccgcaaatgcagatgattgtggatgcttaataagggccgtactgctgcttcggtcatcgatgaaatgctcggcaattcttcaagaggtaaccttcgcgtccgcttttgggcggctgcttgtcctgccttacgcgactacttacggatagcgactcccgtgcaaatctgctattgaccggcggtagtttcaccacgcggatggggatttctttgttaatcgaggctactccgtcgtagtgggtcactccctatttacccgtcagccgaatgaacacagatactcactaactcttactaatcaaaccacgggattagcaaacacctgctcctgagcccacctactacgtagtcggctgctaacactagatcatagcgactcggtggggggctgccaccgggatacacgcgtaagcgtaaccgcaagattgatgcagaccggtcacctgtgcaggaaagcagatagatttaaaccgcggcatgccatgcttcactccagcctcgaaacgaagtatcaacacgagtccttctccaacccttacatttactacatacgcgatgtgattgtagggccggggaagtagtgttttctcccagagaaaagccatgcttagacaaaatataactatggctttccacaattaaaagaagacagagttcggactgcatgatcagtccacttccgacctttttgacaaaaagtagccgggtgctacggctgcgcaggatacaagtccttggtctgccatgcgttgtagggccggtgacatccatggactatccgcacggtgcagtgtagcatctgcggcagacgtaaaccctgtctcggactcaaactcaatgcaaatccgccctcgttattattagccgacagagttagatcactttggcgatatgggaacacaaggaggcgcatcgtatcatgggccatacttactggtcgaaggacttagcggtgcgcaatctctcagatgggtaatacaccgctatcaatatgaatcttttgatgaacctggcaatggaggctgcccatgaaacgacttgactactggccacttaacgaaaatggcctgtcttgcgcgcacccaggactaataacagtgtgacgggaaca
>TAXA_O
tccatttttgttcatgcctggcaaactgtctatgtgtctctgtgcataactttggagccgaggtagttggctcgtcggacatttgcgcccaagatacccagttactcgtagttgcgagacttgaatcgccctgttaaaactccgcttgcacatcccacgctgttgtcgacattaccccgtaacatactttgcgtaggttgccccctccatcgataggatccatctaagagatcatttcccgcattggctttgagcgtgccgagaaaggctggccacatgtgtacctgaattcgttaattacacagttaaccattcaggagcacgggccagtttctaacctgagaggctcttgattctatccccgcagcccggcgaagcagcatagaccgcttaattatccccgatgagtggccaatcaagacttagatgtttacccacccccaacaacgcctagtcccctagaaattacagaggccgtacgaagcctcagatcgcctaagcgccacgacggtgcttcaccatatggcgacgtgtcctagctctcgcggtctcaactcattcgaaccgattgccaggacttgccctcgcatatgttaagtacttgaggtaactcaacaggatgtatagctatatctctaaactattaggagcatcagtgcattgcggcgtaatcaaaatggcagcataatcggcagtggacctgtaaacagggtcctttgacgttgtgctcaggtactaatatccagatacagtggcggcagcctatctctggcgtagaattagacaagtaattattcttttagcccccttgatttactcgttccccgcttggtaattcgtcgaccggatacttaaattagtcttaaagcgcagttcttgattcgagagaccgcaaatgcagatgattgtggatgcttaataagggccgtactgctgcttcggtcatcgatgaaatgctcggcaattcttcaagaggtaatcttcgcgtccgcttttgggcggctgcttgtcctgccttacgcgactacttacggatagcgactcccgtgcaaatctgctattgaccggcggtagtttcaccacgcggatggggatttctttgttaatcgaggctactccgtcgtagtgggtcactccctatttacccgtcagccgaatgaacacagatactcactaactcttactaatcaaaccacgggattagcaaacaccggctcctgagcccacctactacgtagtcggctgctaacactagatcatcgcgactcggtggggggctgccaccgggatacacgcgtaagcgtaaccgcaagattgatgcagaccggtcacctgtgcaggaaagcagatagatttaaaccgcggcatgccatgcttcactccagcctcgaaacgaagtatcatcaagagtccttctccaacccttacatttactacataggcgatgggattgtagggccggggaagtagtgttttctcccacagaaaagccatgcttagaaaaaatataactatggctttccacaattcaaagaagacagagttcggactgcatgatcagtccccttccgacctttttgacaaaaagtagccgggtgctacggctgcgcaggatacaagtccttggtctgccatgcgttgtagggccggtgacatccatggactatccgcacggtgcagtgtagcatctgcggcagacgtaaaccctgtctcggactcaaactcaatgcaaatccgccctcgttattattagccgacagagttagatcactttggcgatataggtacacaaggaggcgcatcgtatcatgggccatacttactggtcgaaggacttagcggtgcgcaatctctcagatgggtaatacaccgctatcaatatgaatcttttgatgaacctggcaatggaggctgcccatgaaacgacttgactactggccacttaacgaaaatggcctgtcttgcgcgcacccaggactaataacagtgtgacgggaaca
>TAXA_P
tccatttttgttcatgcctggcaaactgtctatgtgtctctgtgcataactttggagccgaggtagttggctcgtcggacatttgcgcccaagagacccagttactcgtagttgcgagacttgaatcgccctgttaaaagtccgcttgcacatcccacgctgttgtcgacattaccccgtaacatactttgcgtaggttgccccctccatcgataggatccatctaagagatcatttcccgcactggctttgagcgtgccgagaagggctggccacatgtgtacctgaattcgttaattacacagttaaccattcaggagcactggcctgtttctaacctgagaggctcttgattctatccccgcagcccggcgaagcagcatagaccgcttaattatccccgatgagtggccagtcaagacttagatgtttacccagccccaacaacgcctagtcccctagaaattacagaggccgtacgaagcctcagatcgcctaagcgccacgacggtgcttcaccatatagcgacgtgtcctagctctcgcggtctcaactctttcgaaccgattgccaggacttggcctcgcatatgttaagtacttgaggtaactcaacaggatgtatagctatatctctaaactattaggagcatcggtgcattactgcgtaatcaaaatggcagcataatcggcagtggacctgtaaacagggtcctttgacgttgtgctcaggtactaatatccagatacagtggcggcagcctatctctggcgtagaattagacaagtaattattcttctagcccccttgatttactcgtcccccgcttggtaattcgtcgaccggatacttaaattagtcttaaagcgcagttcttgattcgagagaccgcaaatgcagatgattgtggatgcttaataagggccgtactgctgcttcggacatcgatgaaatgctcggcaattcttcaagaggtaatcttcgcgtccgcttttgggcggctgcttgtcctgccttacgcgactacttacggatagcgactcccgtgcaaatctgctattgaccggcggtagtttcaccacgcggatggggatttctttgttaatcgaggctactccgtcgtagtgggtcactccctatttacccgtcagccgaatgaacacagatactcactgactcttactaatcaaaccacgggattagcaaacaccggctcctgagcccacctactacgtagtcggctgctaacactagatcatagcgactcggtggggggctgccaccgggatacacgcgtaagcgtaaccgcaagattgatgcagaccggtcacctgtgcaggaaagcagatagatttaaaccgcggcatgccatgcttcactccagcctcgaaacgaagtatcaccacgagtccttctccaacccttacatttactacataggcgatgtgattgtagggccggggaagtagtgttttctcccagagaaaagccatgcttagacaaaatataactatggctttccacaattaaaagaagacagagttcggactgcatgatcagtccacttccgacctttttgacaaacagtagccgggtgctacggctgcgcaggatacaagtccttggtctgccatgcgttgtagggccggtgacatccctggactatccgcacggtgcagtgtagcatctgcggcagacgtaaaccctgtctcggactcaaactcaatgcaaatccgccctcgttattattagccgacagagttagatcactttggcgatataggaacacaaggaggcgcatcgaatcatgggccatacttactggtcgaaggacttagcggtgcgcaatctctcagatgggtaatacaccgctatcaatatgaatcttttgatgaacctggcaatggaggctgcccatgaaacgacttgactactggccacttaacgaaaatggcctgtcttgcgcgcacccaggactaataacagtgtgacgggaaca
>TAXA_Q
tccatttttgttcatgcctggcaaactgtctatgtgtctctgtgcataactttggagccgaggtagttggctcgtcggacatttgcgcccaagatacccagttactcgtagttgcgagacttgaatcgccctgttaaaagtccgcttgcacatcccacgctgttgtcgacattaccccgtaacatactttgcgtaggttgccccctccatcgataggatccatctaagagatcatttcccgcattggctttgaccgtgccgagaaaggctggccacatgtgtacctgaattcgttaattacacagttaaccattcaggagcacgggccagtttctaacctgagaggctcttgattctatccccgcagcccggcgaagcagcatagaccgcttaattatccccgatgagtggccaatcaagacttagatgtttactcacccccaacaacgcctagtcccctagaaatcacagaggccgtacgaagcctcagatcgcctaagcgccacgacggtgcttcaccatatggcgacgtgtcctagctctcgcggtctcaacttattcgaaccgattgccagggcttgccctcgcatatgttaagtacttgaggtaactcaacaggatgtatagctatatctctaaactattaggagcatcggtgcattgctgcgtaatcaaaatggcagcataatcggcagtggacctgtaaacagggtcctttgacgttgtgctcaggtactaatatccagatacagtggcggcagcctatctctggcgtagaattagacaagtaattattcttctagcccccttgatttactcgtcccccgcttggtaattcgtcgaccggatacttaaattagtcttaaagcgcagttcttgattcgagagaccgcaaatgcagatgattgtggatgcttaataagggccgtactgctgcttcggtcatcgatgaaatgctcggcaattcttcgagaggtaatcttcgcgtccgcttttgggcggctgcttgtcctgccttacgcgactacttacggatagcgactcccgtgcaaatctgctattgaccggcggtagtttcaccacgcggatggggatttcgttgttaatcgaggctactccgtcgtagtgggtcactccctatttacccgtcagccgaatgaacacagatactcactgactcttactaatcaaaccacgggattagcaaacaccggctcctgagcccacctactacgtagtcggctgctaacactagatcatagcgactcggtggggggctgccaccgggatacacgcttaagcgtaaccgcaagattgatgcagaccggtcacctgtgcaggaaagcagatagatttaaaccgcggcatgccatgcttcactccagcctcgaaacgaagtatcaccacgagtccttctccaacccttacatttactacataggcgatgtgattgtagggccggggaagtagtgttttctcccagagaaaagccatgcttagacaaaatataactatggctttccacaattaaaagaagacagagttcggactgcatgatcagtccacttccgacctttttgacaaaaagtagccgggtgctacggctgcgcaggatacaagtccttggtctgccatgcgttgtagggccggtgacatccatggactatccgcacggtgcagtgtagcatctgcggcagacgtaaaccctgtctcgtactcaaactcaatgcaaatccgccctcgttattattagccgacagagttagatcactttggcgatataggaacacaaggaggcgcatcgtatcatgggccatacttaccggtcgaaggacttagcggtgcgcaatctctcagatgggtaatacaccgctatcaatatgaatcttttgatgaacctggcaatggaggctgcccatgaaacgacttgactactggccacttaacgaaaatgacctgtcttgcgcgcacccaggactaataacagtgtgacgggaaca
>TAXA_R
tccatttttgttcatgcctggcaaactgtctatgtgtctctgtgcataactttggagccgaggtagttggctcgtcggacatttgcgcccaagatacccagttactcgtagttgcgagacttgaatcgccctgttaaaagtccgcttgcacatcccacgctgttgtcgacattaccccgtaacatactttgcgtaggttgccccctccatcgataggatccatctaagagatcatttcccgcattggctttgaccgtgccgagaaaggctggccacatgtgtacctgaattcgttaattacacagttaaccattcaggagcacgggccagtttctaacctgagaggctcttgattctatccccgcagcccggcgaagcagcatagaccgcttaattatccccgatgagtggccaatcaagacttagatgtttactcacccccaacaacgcctagtcccctagaaatcacagaggccgtacgaagcctcagatcgcctaagcgccacgtcggtgcttcaccatatggcgacgtgtcctagctctcgcggtctcaacttattcgaaccgattgccagggcttgccctcgcatatgttaagtacttgaggtaactcaacaggatgtatagctatatctctaaactattaggagcatcggtgcattgctgcgtaatcaaaatggcagcataatcggcagtggacctgtaaacagggtcctttgacgttgtgctcaggtactaatatccagatacagtggcggcagcctatctctggcgtagaattagacaagtaattattcttctagcccccttgatttactcgtcccccgcttggtaattcgtcgaccggatacttaaattagtcttaaagcgcagttcttgattcgagagaccgcaaatgcagatgattgtggatgcttaataagggccgtactgctgcttcggtcatcgatgaaatgctcggcaattcttcgagaggtaatcttcgcgtccgcttttgggcggctgcttgtcctgccttacgcgactacttacggatagcgactcccgtgcaaatctgctattgaccggcggtagtttcaccacgcggatggggatttcgttgttaatcgaggctactccgtcgtagtgggtcactccctatttacccgtcagccgaatgaacacagatactcactgactcttactaatcaaaccacgggattagcaaacaccggctcctgagcccacctactacgtagtcggctgctaacactagatcatagcgactcggtggggggctgccaccgggatacacgcttaagcgtaaccgcaagattgatgcagaccggtcacctgtgcaggaaagcagatagatttaaaccgcggcatgccatgcttcactccagcctcgaaacgaagtatcaccacgagtccttctccaacccttacatttactacataggcgatgtgattgtagggccggggaagtagtgttttctcccagagaaaagccatgcttagacaaaatataactatggctttccacaattaaaagaagacagagttcggactgcatgatcagtccacttccgacctttttgacaaaaagtagccgggtgctacggctgcgcaggatacaagtccttggtctgccatgcgttgtagggccggtgacatccatggactatccgcacggtgcagtgtagcatctgcggcagacgtaaaccctgtctcgtactcaaactcaatgcaaatccgccctcgttattattagccgacagagttagatcactttggcgatataggaacacaaggaggcgcatcgtatcatgggccatacttactggtcgaaggacttagcggtgcgcaatctctcagatgggtaatacaccgctatcaatatgaatcttttgatgaacctggcaatggaggctgcccattaaacgacttgactactggccacttaacgaaaatggcctgtcttgcgcgcacccaggactaataacagtgtgacgggaaca
>TAXA_S
tccatttttgttcatgcctggcaaactgtctatgtgtctctgtgcataactttggagccgaggtagttggctcgtcggacatttgcgcccaagatacccagttactcgtagttgcgagacttgaatcgccctgttaaaagtccgcttgcacatcccacgctgttgtcgacattaccccgtaacatactttgcgtaggttgccccctccatcgataggatccatctaagagatcatttcccgcattggctttgaccgtgccgagaaaggctggccacatgtgtacctgaattcgttaattacacagttaaccattcaggagcacgggccagtttctaacctgagaggctcttgattctatccccgcagcccggcgaagcagcatagaccgcttaattatccccgatgagtggccaatcaagacttagatgtttactcacccccaacaacgcctagtcccctagtaattacagaggccgtacgaagcctcagatcgcctaagcgccacgacggtgcttcaccatatggcgacgtgtcctagctctcgcggtctcaacttattcgaaccgattgccagggcttgccctcgcatatgttaagtacttgaggtaactcaacaggatgtatagctatatctctaaactattaggagcatcggtgcattgctgcgtaatcaaaatggcagcataatcggcagtggacctgtaaacagggtcctttgacgttgtgctcaggtactaatatccagatacagtggcggcagcctatctctggcgtagaattagacaagtaattattcttctagcccccttgatttactcgtaccccgcttggtaattcgtcgaccggatacttaaattagtcttaaagcgcagttcttgattcgagagaccgcaaatgcagatgattgtggatgcttaataagggccgtactgctgcttcggtcatcgatgaaatgctcggcaattcttcgagaggtaatcttcgcgtccgcttttgggcggctgcttgtcctgccttacgcgactacttacggatagcgactcccgtgcaaatctgctattgaccggcggtagtttcaccacgcggatggggatttcgttgttaatcgaggctactccggcgtagtgggtcactccctatttacccgtcagccgaatgaacacagatactcactgactcttactaatcaaaccacgggattagcaaacaccggctcctgagcccacctactacgtagtcggctgctaacactagatcatagcgactcggtggggggctgccaccgggatacacgcttaagcgtaaccgcaagattgatgcagaccggtcacctgtgcaggaaagcagatagatttaaaccgcggcatgccatgcttcactccagcctcgaaacgaagtatcaccacgagtccttctccaacccttacatttactacatcggcgatgtgattgtagggccggggaagtagtgttttctcccagagaaaagccatgcttagacaaaatataactatggctttccacaattaaaagaagacagagttcggactgcatgatcagtccacttccgacctttttgacaaaaagtagccgggtgctacggctgcgcaggatacaagtccttggtctgccatgcgttgtagggccggtgacatccatggactatccgcacggtgcagtgtagcatctgcggcagacgtaaaccctgtctcgtactcaaactcaatgcaaatccgccctcgttattattagccgacagagttagatcactttggcgatataggaacacaaggaggcgcatcgtatcatgggccatacttactggtcgaaggacttagcggtgcgcaatctctcagatgggtaatacaccgctatcaatatgaatcttttgatgaacctggcaatggaggctgcccatgaaacgacttgactactggccacttaacgaaaatggcctgtcttgcgcgcacccaggactaataacagtgtgacgggaaca
>TAXA_T
tccatttttgttcatgcctggcaaactgtctatgtgtctctgtgcataactttggagccgaggtagttggctcgtcggacatttgcgcccaagatacccagttactcgtagttgcgagacttgaatcgccctgttaaaagtccgcttgcacatcccacgctgttgtcgacattaccccgtaacatactttgcgtaggttgccccctccatcgataggatccatctaagagatcatttcccgcattggctttgaccgtgccgagaaaggctggccacatgtgtacctgaattcgttaattacacagttaaccattcaggagcacgggccagtttctaacctgagaggctcttgattctatccccgcagcccggcgaagcagcatagaccgcttaattatccccgatgagtggccaatcaagacttagatgtttactcacccccaacaacgcctagtcccctagaaattacagaggccgtacgaagcctcagatcgactaagcgccacgacggtgcttcaccatatggcgacgtgtcctagctctcgcggtctcaacttattcgaaccgattgccagggcttgccctcgcatatgttaagtacttgaggtaactcaacaggatgtatagctatatctctaaactattaggagcatcggtgcattgctgcgtaatcaaaatggcagcataatcggcagtggacctgtaaacagggtcctttgacgttgtgctcaggtactaatatccagatacagtggcggcagcctatctctggcgtagaattagacaagtaattattcttctagcccccttgatttactcgtaccccgcttggtaattcgtcgcccggatacttaaattagtcttaaagcgcagttcttgattcgagagaccgcaaatgcagatgattgtggatgcttaataagggccgtactgctgcttcggtcatcgatgaaatgctcggcaattcttcgagaggtaatcttcgcgtccgcttttgggcggctgcttgtcctgccttacgcgactacttacggatagcgactcccgtgcaaatctgctattgaccggcggtagtttcaccacgcggatggggatttcgttgttaatcgaggctactccggcgtagtgggtcactccctatttacccgtcagccgaatgaacacagatactcactgactcttactaatcaaaccacgggattagcaaacaccggctcctgagcccacctactacgtagtcggctcctaacactagatcatagcgactcggtggggggctgccaccgggatacacgcttaagcgtaaccgcaagattgatgcagaccggtcacctgtgcaggaaagcagatagatttaaaccgcggcatgccatgcttcactccagcctcgaaacgaagtatcaccacgagtccttctccaacccttacatttactacatcggcgatgtgattgtagggccggggaagtagtgttttctcccagagaaaagccatgcttagacaaaatataactatggctttccacaattaaaagaagacagagttcggactgcatgatcagtccacttccgacctttttgacaaaaagtagccgggtgctacggctgcgcaggatacaagtccttggtctgccatgcgttgtagggccggtgacatccatggactatccgcacggtgcagtgtagcatctgcggcagacgtaaaccctgtctcgtactcaaactcaatgcaaatccgccctcgttattattagccgacagagttagatcactttggcgatataggaacacaaggaggctcatcgtatcatgggccatacttactggtcgaaggacttagcggtgcgcaatctctcagatgggtaatacaccgctatcaatatgaatcttttgatgaacctggcaatggaggctgcccatgaaacgacttgactactggccacttaacgaaaatggcctgtcttgcgcgcacccaggactaataacagtgtgacgggaaca
